# Supplementary material for: A new species of Bamboo (Poaceae, Bambusoideae) from coastal, southern Vietnam
Source: PhytoKeys. 2026 Mar 24;272:71–8. doi: 10.3897/phytokeys.272.188481 (PMC13040242; doi:10.3897/phytokeys.272.188481)
Supplement: XML Treatment for Cochinchinochloa salta [file phytokeys.272.188481-treatment1.xml]

<!DOCTYPE tp:taxon-treatment
  PUBLIC "-//TaxonX//DTD Taxonomic Treatment Publishing DTD v0 20100105//EN" "tax-treatment-NSO.dtd">
<tp:taxon-treatment xmlns:tp="http://www.plazi.org/taxpub"><tp:treatment-meta><kwd-group><label>Taxon classification</label><kwd>
                <named-content content-type="kingdom">Plantae</named-content>
              </kwd><kwd>
                <named-content content-type="order">Poales</named-content>
              </kwd><kwd>
                <named-content content-type="family">Poaceae</named-content>
              </kwd></kwd-group><mixed-citation publication-type="journal"><person-group><name><surname>Tien</surname><given-names>Tran Van</given-names></name></person-group><article-title>A new species of Bamboo (<tp:taxon-name><tp:taxon-name-part taxon-name-part-type="family" reg="Poaceae">Poaceae</tp:taxon-name-part></tp:taxon-name>, <tp:taxon-name><tp:taxon-name-part taxon-name-part-type="subfamily" reg="Bambusoideae">Bambusoideae</tp:taxon-name-part></tp:taxon-name>) from coastal, southern Vietnam</article-title><source>PhytoKeys</source><day>24</day><month>03</month><year>2026</year><volume>272</volume><fpage>71</fpage><lpage>78</lpage><pub-id pub-id-type="doi">10.3897/phytokeys.272.188481</pub-id></mixed-citation></tp:treatment-meta><tp:nomenclature><tp:taxon-name><object-id xmlns:xlink="http://www.w3.org/1999/xlink" content-type="arpha" xlink:type="simple">FC7ADCAE-0DAD-5A9E-AA9B-7477A1EB4F74</object-id>
                    		<tp:taxon-name-part taxon-name-part-type="genus" reg="Cochinchinochloa">Cochinchinochloa</tp:taxon-name-part> <tp:taxon-name-part taxon-name-part-type="species" reg="salta">salta</tp:taxon-name-part>
                    	
                    		<object-id xmlns:xlink="http://www.w3.org/1999/xlink" content-type="ipni" xlink:type="simple">urn:lsid:ipni.org:names:77378055-1</object-id>
                    	</tp:taxon-name><tp:taxon-authority>V.T.Tran</tp:taxon-authority><tp:taxon-status xmlns:xlink="http://www.w3.org/1999/xlink" xlink:type="simple">sp. nov.</tp:taxon-status><xref ref-type="fig" rid="F3">Fig. 3</xref></tp:nomenclature><tp:treatment-sec sec-type="Type"><title>Type.</title><p>Vietnam • Phu Yen Province: Dong Hoa District, Hoa Tam commune, Mui Dien degraded forests, stone slopes, along coastal, <named-content xmlns:xlink="http://www.w3.org/1999/xlink" content-type="dwc:verbatimCoordinates" xlink:type="simple">12.54378, 109.27105</named-content>, 06 October 2025, <italic>Tran Van Tien, TVT-<named-content xmlns:xlink="http://www.w3.org/1999/xlink" content-type="dwc:institutional_code" xlink:title="Da Lat University" xlink:href="https://scientific-collections.gbif.org/institution/13ba266c-d22f-4d4c-b33a-8bd5dd38dc09" xlink:type="simple">DLU</named-content> 0465</italic> (holotype: <named-content xmlns:xlink="http://www.w3.org/1999/xlink" content-type="dwc:institutional_code" xlink:title="Da Lat University" xlink:href="https://scientific-collections.gbif.org/institution/13ba266c-d22f-4d4c-b33a-8bd5dd38dc09" xlink:type="simple">DLU</named-content>; isotypes: <abbrev xmlns:xlink="http://www.w3.org/1999/xlink" content-type="institution" xlink:title="Tay Nguyen Institute for Scientific Research" xlink:type="simple">VTN</abbrev>!).</p><fig id="F3" position="float" orientation="portrait"><object-id xmlns:xlink="http://www.w3.org/1999/xlink" content-type="doi" xlink:type="simple">10.3897/phytokeys.272.188481.figure3</object-id><object-id xmlns:xlink="http://www.w3.org/1999/xlink" content-type="arpha" xlink:type="simple">B51F9399-4D4F-56C5-A693-6D29DA917CA5</object-id><label>Figure 3.</label><caption><p><italic><tp:taxon-name><tp:taxon-name-part taxon-name-part-type="genus" reg="Cochinchinochloa">Cochinchinochloa</tp:taxon-name-part> <tp:taxon-name-part taxon-name-part-type="species" reg="salta">salta</tp:taxon-name-part></tp:taxon-name></italic>. <bold>A</bold>. Section of culm with 4–6 branches and middle one dominant; <bold>B</bold>. Bud and node; <bold>C</bold>. Culm leaves; <bold>D</bold>. Section of culm leaf with small auricles; <bold>E</bold>. Leafy branches. <bold>F</bold>. Section of leafy branch with auricles. <bold>G</bold>. Inflorescence. <bold>H</bold>. Pseudospikelets; <bold>I</bold>. Floret; <bold>J</bold>. Caryopsis; <bold>K</bold>. Stamens; <bold>L</bold>. Lodicule. Photo by. V.T. Tran from specimens used for preparation of the holotype.</p></caption><graphic xmlns:xlink="http://www.w3.org/1999/xlink" xlink:href="phytokeys-272-071_article-188481__-g003.jpg" id="oo_1568976.jpg" position="float" orientation="portrait" xlink:type="simple"><uri content-type="original_file" xlink:type="simple">https://binary.pensoft.net/fig/1568976</uri></graphic></fig></tp:treatment-sec><tp:treatment-sec sec-type="Diagnosis"><title>Diagnosis.</title><p><italic><tp:taxon-name><tp:taxon-name-part taxon-name-part-type="genus" reg="Cochinchinochloa">Cochinchinochloa</tp:taxon-name-part> <tp:taxon-name-part taxon-name-part-type="species" reg="salta">salta</tp:taxon-name-part></tp:taxon-name></italic> is distinguished from <italic><tp:taxon-name><tp:taxon-name-part taxon-name-part-type="genus" reg="Cochinchinochloa">C.</tp:taxon-name-part> <tp:taxon-name-part taxon-name-part-type="species" reg="braiana">braiana</tp:taxon-name-part></tp:taxon-name></italic> by culm-leaves hairs inconspicuous (vs culm-leaves hairs); nodes thin, a swollen girdle (vs. a thick swollen girdle); bud elliptic (vs. bud ovate), the culm leaf blade base slight protruding (vs. the blade base protruding); auricles curved, 0.1 × 0.1 cm (vs. triangle shaped, 0.6–0.8 × 1.5–2.5 cm), abaxial lemma and palea smooth, veins inconspicuous (vs. cilia, veins prominent); caryopsis oblique with a relatively thick pericarp (vs. with a relatively thick pericarp)</p></tp:treatment-sec><tp:treatment-sec sec-type="Description"><title>Description.</title><p>Culms young erect, and then scrambling or hanging over nearby vegetation at maturity, 3–5 m tall; internodes 30–40 cm long and 0.5–1 cm in diameter, when young sparsely covered with appressed white hairs; culm walls thick, 0.3–0.7 cm; nodes with a thin swollen girdle, bud elliptic. Culm leaves yellow green when young, hairs inconspicuous; 15–20 cm long and 0.7–1.2 cm wide, the blade base slightly protruding, margins bearing inconspicuous hairs; blade tardily deciduous, erect, ca. 1 cm long, hairs inconspicuous; auricle 0.1 × 0.1 cm; ligule very short, entire. Branches 4–6 with middle one dominant, elongating. Leafy branches 40–60 cm long, bearing 5–8 leaves; blades oblong-obovate, base broadly rounded, glabrous, 4.5–5.0 × 28–31 cm, veins in 10–12 pairs; petiole 1.2–1.3 cm long; sheaths bearing curve auricles c. 0.1 × c. 0.2 cm with dense fimbriae, 2–3 mm long; inner ligule a low rim, c. 1 mm; pseudopetiole ca. 0.2 × ca. 0.2 mm. Inflorescences terminating leafy branches, indeterminate; pseudospikelets typically 3–4 cm long when young and 5–6 cm long at maturity, each subtended by a prophyllate bud and consisting of 1–3 transitional glumes, having 2–4 perfect florets and a vestigial terminal flower. Rachilla internode below the lower fertile floret does not elongate at maturity, ca. 0.2 cm; rachilla internode between perfect floret elongate, ca. 1.3 cm. Perfect florets 1.6–1.8 cm; lemmas oblong-lanceolate, abaxial smooth, 0.3–0.4 × 1.3–1.4 cm, veins inconspicuous, 10–12, apex mucronate, mucro 1–2 mm long, margins bearing dense white cilia at the apex; palea 2-keeled with a narrow groove on the back, abaxial smooth, 0.2–0.3 × 1.2–1.4 mm, veins inconspicuous, apex bifid, margins bearing white cilia at the top; lodicules 3, obovate, 0.1 × 0.4–0.5 cm, margins ciliate upper; stamens 6, filaments free, 0.3–0.4 × 1.2–1.3 cm, apices bearing tiny spines, ca. 0.5 mm; ovary glabrous with a long style and stigmas 3; nucoid caryopsis green when fresh, oblique with a relatively thick pericarp, 1.5–1.7 cm long.</p></tp:treatment-sec><tp:treatment-sec sec-type="Distribution and ecology"><title>Distribution and ecology.</title><p><italic><tp:taxon-name><tp:taxon-name-part taxon-name-part-type="genus" reg="Cochinchinochloa">Cochinchinochloa</tp:taxon-name-part> <tp:taxon-name-part taxon-name-part-type="species" reg="salta">salta</tp:taxon-name-part></tp:taxon-name></italic> is currently known only from the type locality in Hoa Tam Commune, Dong Hoa District, Phu Yen Province, South-Center Vietnam. It grows in remnants of degraded natural scrub, on stone slopes, and along the coast.</p></tp:treatment-sec><tp:treatment-sec sec-type="Etymology"><title>Etymology.</title><p>The specific epithet <tp:taxon-name><tp:taxon-name-part taxon-name-part-type="genus" reg="Cochinchinochloa"/><tp:taxon-name-part taxon-name-part-type="species">salta</tp:taxon-name-part></tp:taxon-name> refers to bamboo that grows along the coast and is influenced by sea salt.</p></tp:treatment-sec><tp:treatment-sec sec-type="Phenology"><title>Phenology.</title><p>The plants were flowering from August to October 2025. New shoots are developed from August to October.</p></tp:treatment-sec><tp:treatment-sec sec-type="Preliminary conservation status"><title>Preliminary conservation status.</title><p>An extensive survey in the thousand-hectare area revealed only known from a single population in Hoa Tam Commune, Dong Hoa District, Phu Yen Province, South-Center Vietnam. This population has no more than 500 mature clumps, all growing in heavily degraded natural scrub. According to the IUCN Red List Categories and Criteria (<xref ref-type="bibr" rid="B3">IUCN 2022</xref>), this species is classified as Data Deficient (<abbrev xmlns:xlink="http://www.w3.org/1999/xlink" xlink:title="Data Deficient" xlink:type="simple">DD</abbrev>) and requires further surveys.</p></tp:treatment-sec><ref-list><ref id="B3"><mixed-citation xmlns:xlink="http://www.w3.org/1999/xlink" xlink:type="simple">IUCN (2022) Guidelines for Using the IUCN Red List Categories and Criteria, Version 15.1. Prepared by the Standards and Petitions Subcommittee. <ext-link xlink:href="https://www.iucnredlist.org/resources/redlistguidelines" ext-link-type="uri" xlink:type="simple">https://www.iucnredlist.org/resources/redlistguidelines</ext-link> [accessed 20 July 2022]</mixed-citation></ref></ref-list></tp:taxon-treatment>
